# Supplementary material for: Digenic Inheritance of Mutations in Homologous Recombination Genes in Cancer Patients
Source: J Pers Med. 2024 May 29;14(6):584. doi: 10.3390/jpm14060584 (PMC11204488; doi:10.3390/jpm14060584)
Supplement: Supplementary file 1 [file jpm-14-00584-s001.zip]

Archive with 1 entries (1 files):
- jpm-2976998-supplementary.pdf
